# Supplementary material for: Reduced subcutaneous adipogenesis in human hypertrophic obesity is linked to senescent precursor cells
Source: Nat Commun. 2019 Jun 21;10:2757. doi: 10.1038/s41467-019-10688-x (PMC6588633; doi:10.1038/s41467-019-10688-x)
Supplement: Supplementary file 3 — Source Data [file 41467_2019_10688_MOESM3_ESM.xlsx]

## Sheet: Fig. 1 a-d
Fig. 1a-d
	cell size	CD105	CD105/CD34	CD34	CD45/unstained	CD45	unstained
	98.2	0	0.55	15.38	84.07	82.18	1.89
	104	0.15	2.62	29.86	67.37	64.52	2.85
	84.8	0	0.12	15.34	84.54	79.54	5
	106.8	0.03	0.74	13.61	85.62	84.7	0.92
	92.5	0.06	0.64	34.68	64.62	62.53	2.09
	91.8	0	1.93	27.22	70.85	58.27	12.58
	97.6	0.04	1.05	25.48	73.43	71.52	1.91
	100.6	0	2.67	48.02	49.31	44.87	4.44
	91.8	0.01	0.44	23.64	75.91	55.16	20.75
	86.6	0	1.09	33.73	65.18	61.3	3.88
	88.9	0.03	0.58	13.35	86.04	81.42	4.62
	99.6	0	0.74	11.81	87.45	85.01	2.44
	85.6	0	0.43	14.88	84.69	81.15	3.54
	87.8	0.01	0.24	16.9	82.85	81.47	1.38
	95.2	0.03	1.17	9.24	89.56	86.89	2.67
	94.8	0	0.54	16.53	82.93	82.25	0.68
	89.7	0.03	0.71	18.51	80.75	79.06	1.69

## Sheet: Fig. 1e
Fig. 1e
	0h	4h	12h	1d	3d	5d	15d
	1	1.06416	0.907668	0.679186			0.193
	1	0.639059	0.812883	0.489775			0.224
	1	0.496503	0.558566	0.437937			0.081
	1	1.18868	1.33805	0.724843			0.271
	1	0.549944	0.470258	0.444444			0.34
	0.999				0.235	0.332	0.143
	1.014				0.064	0.087	0.13
	0.991				0.169	0.232	0.265
							0.342
							0.305
							0.135
							0.417
							0.367
							0.296
							0.068
							0.145
							0.117
							0.082
							0.283
							0.36
							0.34
							0.249
							0.392
							0.203
							0.515
							0.184
							0.634
							0.524
							0.649
							0.614
							0.476
							0.394
							0.381
							0.69
							0.26
							0.557
							0.401
							0.277
							0.989
							0.723
							0.786
							0.85
							0.73

## Sheet: Fig. 1f
	Fig. 1f
	cell size	ZNF521
	95.2	0.145
	79.9	0.249
	90.6	0.394
	82.2	0.392
	96.2	0.634
	88.5	0.515
	85.7	0.203
	88.7	0.184
	105.7	0.614
	104.7	0.649
	101.1	0.524
	108.1	0.476
	94.8	0.271
	93.1	0.081
	83.8	0.193
	92.9	0.117
	96.6	0.143
	85.3	0.224
	97.5	0.13
	73.7	0.082
	95.9	0.34
	108.2	0.135
	97.9	0.265
	96.4	0.283
	110.7	0.367
	101.6	0.36
	102.3	0.305
	116.1	0.296
	98.1	0.342
	129.6	0.296
	77.7	0.381
	104.6	0.277
	89.4	0.69
	95.8	0.557
	95	0.26
	100.4	0.401
	107.4	0.723
	112.5	0.786
	117.1	0.85
	94.2	0.73
	104.9	0.989
	93.3	0.068
	122	0.34

## Sheet: Fig. 1i
	Fig. 1i	% diff	ZNF521
		75	0.145
		70	0.249
		60	0.394
		20	0.392
		30	0.634
		20	0.515
		75	0.203
		70	0.184
		40	0.614
		30	0.649
		17.5	0.524
		60	0.476
		50	0.271
		80	0.081
		60	0.193
		50	0.117
		60	0.143
		50	0.224
		60	0.13
		80	0.082
		40	0.34
		60	0.135
		60	0.265
		10	0.283
		70	0.367
		20	0.36
		30	0.305
		50	0.296
		40	0.342
		70	0.296
		20	0.381
		70	0.277
		20	0.69
		40	0.557
		60	0.26
		60	0.401
		30	0.723
		30	0.786
		10	0.85
		40	0.73
		1	0.989

## Sheet: Fig. 1j
	Fig. 1j
		IR	ZNF521
		0.51	0.145
		0.58	0.249
		0.72	0.392
		0.39	0.203
		0.76	0.515
		0.54	0.184
		0.68	0.634
		0.86	0.524
		0.9	0.649
		1.01	0.614
		0.64	0.394
		0.76	0.723
		0.79	0.271

## Sheet: Fig. 1h
Fig. 1h

## Sheet: Fig. 2 a-h
Fig. 2 a-h
			a	b	c	d	e	f	g	h
		ZNF521	BMP4	PPARg2	FABP4	FFAR4	GLUT4	ATGL	ChREBP	FASN
	1	0.193	1.978	658		1.153	524	52.2	1622	11.64
	2	0.224	1.064	354		2.165	616	31.9	693	9.95
	3	0.081	2.173	193	1570	2.513	829	49.3	984	13.19
	4	0.271	1.458	159	1460	0.699	44	9.1	527	3.47
	5	0.34	0.914	291	1490	0.552	377	17.3	261	8.72
	6	0.143	2.006	596	1246	1.766	312	41.3	446	16.1
	7	0.13	3.136	1033	2171	2.323		44.2	1379	31.88
	8	0.265	2.31	1095	3001	0.942	623	27.7	1543	17.93
	9	0.342	1.32	224	995	0.626	87	12.6	479	5.63
	10	0.305	1.885	195	833	0.795	112	16.6	359	3.92
	11	0.135	6.16	804	3170	3.901	869	34.6	2640	32.3
	12	0.417	2.381	100	675	1.263	105	23.7	453	12.7
	13	0.367	2.193	175	365	0.342	32	15.4	339	4.89
	14	0.296	1.407	120	646	0.27	16	4.7	366	4.15
	15	0.068	5.326	786		4.985	820	66.8	2631	36.31
	16	0.145	7.842	836	1346	2.841	298	39.2	492	27.31
	17	0.117	2.41	300	1897	3.589	600	36.2	375	19.63
	18	0.082	3.016	433		3.343	322	49.3	228	22.85
	19	0.283	1.936	633	574	0.91	35	18.2	227	12.74
	20	0.36	2.158	1049	2121	0.988	110	17.6	1114	11.95
	21	0.34	4.168	475	607	0.772	347	17.2	344	12.44
	22	0.249	4.254	1043			249	26.32	1598	42.65
	23	0.392	1.106	178			57.2	24.38	389	12.99
	24	0.203	7.053	653	2181		521	35.14	1484	35.02
	25	0.515	0.921	46.5	422		38.5	6.693	45.5	6.27
	26	0.184	0.866	509	4185		586	40.38	189	31.27
	27	0.634	0.963	47.1	67.1		5.44	3.247	65.5	3.42
	28	0.524	0.375	83.6	1630		8.95	3.061	87.2	5.48
	29	0.649	1.234	324	761		52.2	9.829	270	9.13
	30	0.614	2.993	347	1059		32.2	12.37	1067	16.59
	31	0.476	0.876	324	2791		125	15.06	275	29
	32	0.394	1.388	266			82.4	18.01	319	22.15
	33	0.381	1.412	827	1523		107	13	996	22.56
	34	0.69	0.577	350	3029		32.4	6.365	497	8.11
	35	0.26	4.548		4254		1150	31.21	2701	36.94
	36	0.557	1.242				75.9	12.77	593	27.02
	37	0.401	0.172	79	599		30.7	7.684	46.7	16.91
	38	0.277	3.013	425	2039		416	24.51	648	31.2
	39	0.989		10.28	37		4.18	1.681	26.1	1.4
	40	0.723	0.269	85.3	1742		11.39	4.92	31.4	8.47
	41	0.786	1.762	165	494		11.1	3.055	280	5.46
	42	0.85	1.021	115	789		7.78	4.787	104	4.01
	43	0.73	2.393	496	823			14.01	277	22.97

## Sheet: Fig. 3a
Fig. 3a
		1	2	3	4	5
	-24h	1.63427	1.11252	1.0449	1.31718	0.820109
	0h	1.04204	1.22684	1.09105	1.94115	1.20602
	4h	0.985166	1.48908	1.06923	1.12198	1.30139
	12h	1.08839	1.41768	1.23195	1.15049	1.54873
	24h	1.09539	1.69179	1.75515	1.12493	1.67685

## Sheet: Fig. 3b
Fig. 3b

## Sheet: Fig. 3c
	Fig. 3c
				C/EBPb
		scram	-24h	1	1	1	1	1
			0h	0.873	1.063	0.908	1.097	1.042
			4h	1.571	1.986	2.135	2.714	1.912
			12h	1.182	1.576	1.527	1.582	1.319
			24h	1.207	1.679	1.477	1.711	1.326
		siZNF521	-24h	1.19	1.454	0.978	1.082	0.968
			0h	1.061	1.583	1.194	1.281	1.579
			4h	1.854	2.612	3.151	3.176	3.39
			12h	1.548	2.396	1.812	2.306	2.154
			24h	1.393	2.019	1.981	1.783	1.748

[truncated: 21 more sheets: Fig. 3d, Fig. 3e, Fig. 3f, Fig. 3g, Fig. 3h-j, Fig. 4 a-e, Fig. 4f, Fig. 4g, Fig. 4h, Fig. 5b, Fig. 5c, Fig. 5d, Fig. 5e, Suppl. Fig.2a, Suppl. Fig.3a-f, Suppl. Fig.3g, Suppl. Fig.4, Suppl. Fig.5, Suppl. Fig.6 a-h, Suppl. Fig.7 …]
